# Supplementary material for: Impact of Irradiation on the Adhesive Performance of Resin-Based Dental Biomaterials: A Systematic Review of Laboratory Studies
Source: Materials (Basel). 2023 Mar 24;16(7):2580. doi: 10.3390/ma16072580 (PMC10095157; doi:10.3390/ma16072580)
Supplement: Supplementary file 1 [file materials-16-02580-s001.zip]

Archive with 1 entries (1 files):
- materials-2298574-supplementary.pdf
